# Supplementary material for: Machine learning for DCO-OFDM based LiFi
Source: PLoS One. 2021 Nov 23;16(11):e0259955. doi: 10.1371/journal.pone.0259955 (PMC8610242; doi:10.1371/journal.pone.0259955)
Supplement: S1 Dataset — (CSV) [file pone.0259955.s001.csv]

M	Mean	Min	Max	std	BER	bias	N
4	-4.01E-18	-0.2329	0.2504	0.0882	0.0017	0.65	256
16	-6.51E-19	-0.6513	0.6523	0.196	0.0021	1.45	256
16	2.85E-19	-0.3826	0.3245	0.1002	1.80E-03	1.65	1024
4	8.06E-19	-0.2676	0.2368	0.0882	2.30E-03	0.8	256
4	1.73E-18	-0.2407	0.2706	0.0882	0.0023	0.8	256
1024	6.59E-17	-4.5688	5.6201	1.6403	0.0036	3	256
1024	4.55E-18	-2.5314	2.9607	0.8172	0.0062	2.8	1024
1024	7.37E-18	-3.6389	3.7114	1.1574	9.89E-06	4	512
4	-2.13E-18	-0.19	0.19	0.0624	0.0017	0.65	512
4	4.07E-19	-0.3035	0.2342	0.0882	0.0021	0.85	256
16	9.54E-18	-0.5596	0.6116	0.2003	0.0022	1.45	256
16	-6.61E-18	-0.5902	0.5488	0.1948	0.0028	1.45	256
256	-8.24E-18	-2.2656	2.2543	0.7992	0.002	3.5	256
4	-2.49E-18	-0.2603	0.3454	0.0882	7.14E-04	0.75	256
4	-1.08E-18	-0.2411	0.2195	0.0882	0.0016	0.65	256
256	-1.73E-17	-2.9801	2.6861	0.8276	0.0062	2.9	1024
16	1.57E-18	-0.3247	0.3128	0.0985	1.80E-03	1.65	1024
16	5.75E-18	-0.5483	0.6554	0.2009	0.002	1.45	256
16	-4.34E-18	-0.5775	0.5639	0.2016	2.10E-04	1.75	256
16	2.71E-18	-0.5186	0.5745	0.1973	0.0022	1.45	256
4	1.20E-18	-0.1793	0.1658	0.0624	0.0021	0.65	512
256	7.20E-18	-1.4883	1.4805	0.4058	1.99E-05	2.9	1024
256	2.43E-17	-1.3651	1.2082	0.4057	0.002	3.5	1024
1024	-2.58E-17	-2.3746	2.6473	0.8041	0.0032	2.8	1024
4	1.30E-18	-0.2476	0.2581	0.0882	0.0019	0.65	256
64	3.25E-19	-1.178	1.3678	0.3988	0.0047	1.95	256
4	-2.17E-19	-0.2359	0.2413	0.0882	7.59E-04	0.75	256
4	1.63E-19	-0.2859	0.2495	0.0882	0.0019	0.65	256
256	-2.19E-17	-2.2157	1.9931	0.7995	1.90E-03	3.5	256
4	-5.42E-20	-0.1931	0.3039	0.0882	0.0027	0.8	256
1024	-2.08E-17	-5.0034	4.7804	1.6053	5.37E-04	4	512
1024	-1.50E-17	-3.9392	3.9408	1.1654	0.0052	3.2	512
1024	-1.80E-17	-2.6863	2.4542	0.786	0.0013	3	1024
256	2.60E-18	-1.7369	1.7126	0.5823	0.0017	3.5	512
256	3.04E-18	-2.3329	2.4372	0.8519	0.0022	2.9	256
4	-3.47E-18	-0.204	0.2071	0.0624	0.0022	0.65	512
4	-7.59E-19	-0.2329	0.2425	0.0882	0.0024	0.8	256
256	0	-2.6542	2.5068	0.8124	0.0032	2.5	256
4	-8.94E-19	-0.1939	0.1683	0.0624	0.0028	0.65	512
16	-5.64E-18	-0.4795	0.6935	0.2016	0.0026	1.45	256
4	-4.07E-19	-0.2868	0.2515	0.0882	2.20E-04	0.85	256
256	-1.67E-17	-2.1489	2.2482	0.8077	0.002	2.5	256
4	-1.60E-18	-0.2891	0.2133	0.0882	0.0019	0.65	256
256	1.68E-18	-1.7191	1.8129	0.5864	0.0019	3.5	512
4	-2.39E-18	-0.1816	0.1996	0.0624	0.0018	0.65	512
4	-4.23E-18	-0.3001	0.3068	0.0882	0.0017	0.85	256
64	7.16E-18	-1.07	1.1487	0.415	0.0036	1.95	256
4	-2.17E-19	-0.2365	0.2217	0.0882	0.0011	0.95	256
64	7.59E-19	-1.2391	1.17	0.418	6.49E-04	2.15	256
64	4.34E-18	-1.0916	1.2473	0.4046	8.78E-04	2.15	256
4	-3.90E-18	-0.2331	0.2366	0.0882	7.49E-05	0.95	256
256	-1.78E-17	-1.6792	1.7035	0.5745	6.83E-04	2.9	512
64	-5.31E-18	-0.9268	1.5261	0.3981	0.0024	1.95	256
16	7.05E-19	-0.6812	0.4596	0.2016	2.20E-03	1.45	256
64	-9.70E-18	-1.1025	1.3475	0.4058	0.0038	1.95	256
256	-4.01E-18	-1.2279	1.2814	0.4071	1.70E-03	3.5	1024
256	6.94E-18	-1.819	2.0672	0.5924	0.0013	2.9	512
4	-5.96E-19	-0.233	0.1884	0.0882	6.99E-04	0.75	256
256	-1.69E-17	-2.3446	1.9755	0.8192	4.98E-04	2.9	256
256	1.39E-17	-2.2968	2.659	0.8307	0.002	3.5	256
4	6.51E-19	-0.2138	0.2211	0.0882	2.30E-04	0.85	256
16	-6.51E-18	-0.6056	0.4969	0.1979	0.0028	1.45	256
16	7.32E-18	-0.4942	0.5126	0.196	1.90E-03	1.45	256
1024	2.91E-17	-3.3384	3.2632	1.1239	0.0029	3.2	512
16	8.67E-19	-0.5256	0.482	0.1954	2.35E-04	1.75	256
4	2.39E-18	-0.2385	0.2352	0.0882	0.0011	0.7	256
1024	-1.73E-17	-4.0043	4.0303	1.5548	0.0065	2.8	256
4	1.30E-18	-0.2157	0.2152	0.0882	7.34E-04	0.75	256
16	-4.77E-18	-0.4371	0.5394	0.1985	0.0029	1.45	256
16	5.75E-18	-0.6456	0.7558	0.2016	0.0022	1.45	256
256	7.16E-18	-1.2612	1.6041	0.3995	0.001	3.5	1024
16	-3.36E-18	-0.4549	0.4802	0.2003	0.002	1.45	256
16	-1.95E-18	-0.5924	0.5545	0.1935	0.0021	1.45	256
16	-3.79E-19	-0.362	0.3674	0.0992	1.10E-03	1.75	1024
256	1.78E-17	-1.3642	1.3502	0.4061	0.0038	3.9	1024
64	4.77E-18	-1.2119	0.9773	0.4024	0.008	2.25	256
4	2.17E-19	-0.2308	0.2348	0.0882	0.0011	0.95	256
16	-6.72E-18	-0.5939	0.4927	0.1916	1.90E-03	1.45	256
1024	-2.76E-18	-2.8903	2.9786	0.8116	0.0041	3	1024
4	-5.04E-18	-0.1979	0.2389	0.0882	0.0028	0.65	256
4	7.59E-19	-0.3202	0.2356	0.0882	0.0025	0.65	256
16	7.70E-18	-0.5276	0.5216	0.1985	0.0027	1.45	256
4	-5.42E-19	-0.3394	0.2197	0.0882	0.0017	0.65	256
16	1.10E-18	-0.341	0.3047	0.0984	0.0022	1.65	1024
64	2.60E-18	-1.2252	1.337	0.4061	1.20E-03	2.15	256
1024	-1.78E-17	-2.6982	2.5322	0.8279	0.0048	2.8	1024
256	7.81E-18	-2.7754	2.4403	0.8132	3.94E-04	2.9	256
4	1.80E-18	-0.2773	0.2284	0.0882	1.10E-03	0.7	256
256	-8.73E-18	-1.1509	1.5091	0.4008	0.002	3.5	1024
4	1.57E-18	-0.3147	0.2373	0.0882	1.95E-04	0.85	256
4	2.17E-19	-0.2802	0.226	0.0882	2.30E-04	0.85	256
256	-9.11E-18	-1.8052	2.1963	0.8285	0.0019	3.5	256
16	3.69E-18	-0.5359	0.61	0.2009	2.60E-04	1.75	256
4	3.21E-18	-0.2425	0.2903	0.0882	0.0019	0.65	256
1024	1.56E-17	-5.1594	4.9393	1.6845	0.0046	2.8	256
4	-3.66E-19	-0.2277	0.2586	0.0882	0.002	0.65	256
16	-4.88E-19	-0.3135	0.3407	0.0983	8.62E-04	1.75	1024
4	9.76E-19	-0.2278	0.2457	0.0882	0.0019	0.65	256
16	1.08E-19	-0.4873	0.6971	0.2016	0.002	1.45	256
4	2.03E-01	-0.1971	0.2028	0.0882	0.0013	0.7	256
1024	1.94E-17	-2.4321	3.2138	0.8095	0.0021	3.4	1024
16	-2.06E-18	-0.5471	0.4288	0.1909	0.0024	1.45	256
256	-2.82E-18	-1.3059	1.2787	0.4132	0.0022	3.5	1024
1024	8.46E-18	-3.7417	3.6207	1.1162	0.0028	3.2	512
64	1.01E-17	-0.887	0.9945	0.4144	4.19E-04	2.25	256
4	0	-0.2231	0.2752	0.0882	0.001	0.95	256
256	-4.88E-19	-1.2659	1.3585	0.4055	0.001	2.9	1024
4	1.95E-18	-0.2687	0.2586	0.0882	0.0022	0.65	256
4	-8.67E-19	-0.2019	0.2573	0.0882	0.0019	0.65	256
64	-1.73E-18	-1.4952	1.0462	0.4006	0.0038	1.95	256
16	-9.22E-19	-0.3084	0.2813	0.0956	2.10E-03	1.65	1024
4	6.10E-20	-0.2065	0.2781	0.0624	0.002	0.65	512
4	-3.31E-18	-0.2413	0.2605	0.0882	0.002	0.85	256
4	8.13E-19	-0.2184	0.2284	0.0882	0.0019	0.65	256
256	1.11E-17	-2.6514	1.9762	0.8498	0.0017	2.5	256
256	-1.62E-17	-1.3231	1.1659	0.4115	7.47E-05	2.9	1024
4	-1.19E-18	-0.2466	0.2792	0.0882	0.0026	0.65	256
64	2.40E-17	-1.1652	0.9311	0.3984	0.0034	1.95	256
4	-1.25E-18	-0.2718	0.2761	0.0882	0.0019	0.65	256
16	3.69E-18	-0.4885	0.6142	0.1935	0.0025	1.45	256
256	-2.98E-18	-1.0549	1.5437	0.408	0.0021	3.9	1024
4	-2.17E-19	-0.2178	0.2308	0.0882	2.20E-04	0.85	256
64	1.73E-18	-1.0869	1.0587	0.4	1.10E-04	2.25	256
1024	2.69E-17	-4.0835	4.4876	1.6462	0.002	3	256
16	-3.47E-18	-0.5486	0.1973	0.1973	1.90E-03	1.45	256
4	1.78E-18	-0.2105	0.279	0.0882	0.0019	0.65	256
4	-1.55E-18	-0.2171	0.2496	0.0882	0.0016	0.65	256
16	-3.79E-18	-0.5113	0.5121	0.2034	0.0023	1.45	256
4	2.45E-18	-0.2742	0.2544	0.0882	0.0017	0.65	256
256	6.51E-18	-1.4801	1.7837	0.5772	0.0011	2.9	512
16	8.67E-19	-0.567	0.6162	0.196	2.00E-03	1.45	256
64	-3.47E-18	-1.1651	1.2472	0.422	0.0034	1.95	256
1024	-1.82E-17	-3.1595	2.9011	0.8272	0.0031	3	1024
4	1.79E-18	-0.2471	0.2496	0.0882	0.0026	0.8	256
1024	-7.81E-18	3.5015	3.5015	1.1929	4.94E-06	4	512
64	3.90E-18	-1.2622	1.2039	0.3969	0.0012	2.15	256
1024	5.85E-18	-3.8054	3.4992	1.1442	0.0038	3.2	512
256	-4.00E-18	-1.3213	1.2466	0.4056	6.48E-05	2.9	1024
1024	-1.20E-17	-4.7674	3.3054	1.149	1.98E-05	4	512
4	8.06E-19	-0.1969	0.1789	0.0624	0.0015	0.75	512
4	1.08E-19	-0.3068	0.241	0.0882	0.0027	0.65	256
256	-2.86E-17	-2.1675	2.7703	0.8086	0.0019	3.5	256
1024	-1.21E-17	-4.1371	4.3932	1.6033	0.0034	3	256
1024	1.17E-17	-2.5558	2.7081	0.8001	0.0065	2.8	1024
16	-2.22E-18	-0.6316	0.497	0.1935	0.002	1.45	256
256	1.13E-17	-2.1364	2.4839	0.8547	0.0017	2.5	256
256	4.50E-18	-1.215	1.196	0.4051	0.0039	3.9	1024
4	4.34E-19	-0.2287	0.2649	0.0882	0.0027	0.8	256
256	2.44E-19	-1.607	2.0797	0.5799	0.002	3.5	512
256	-8.67E-18	-2.633	2.7142	0.8262	0.0049	2.5	256
1024	2.43E-17	-3.5452	3.0776	1.185	9.89E-06	4	512
4	4.00E-18	-0.2514	0.2403	0.0882	0.0013	0.95	256
4	-2.71E-20	-0.2373	0.2446	0.0882	5.00E-05	0.95	256
1024	9.11E-18	-3.3223	4.6876	1.11E+00	9.89E-06	4	512
64	-2.93E-18	-1.2593	1.0103	0.407	0.0039	1.95	256
4	3.23E-18	-0.2248	0.2282	0.0882	0.0018	0.65	256
256	2.47E-17	-2.8857	2.9547	0.8555	1.49E-05	2.9	256
4	1.73E-18	-0.229	0.2599	0.0882	0.0022	0.8	256
1024	1.13E-17	-3.4588	4.2494	1.1454	0.0011	4	512
4	1.33E-18	-0.1727	0.2004	0.0624	0.0012	0.75	512
256	3.47E-18	-2.1465	2.8434	0.7989	0.0043	2.5	256
256	-9.76E-18	-1.2632	1.2553	0.4099	0.004	3.9	1024
1024	-2.15E-17	-2.4889	2.5581	0.805	0.0057	2.8	1024
1024	-3.47E-18	-4.1357	3.9766	1.6112	0.0032	2.8	256
4	1.03E-18	-0.2018	0.181	6.24E-02	0.0021	0.65	512
4	-3.79E-19	-0.2151	0.2204	0.0624	0.0013	0.75	512
64	-2.93E-18	-0.9651	1.3134	0.4197	0.0038	1.95	256
64	0	-1.351	0.9514	0.4255	0.0036	1.95	256
1024	-6.07E-18	-3.8036	3.8379	1.1553	0.0041	3.2	512
4	-5.18E-18	-0.2358	0.2263	0.0882	0.002	0.85	256
4	-1.37E-18	-0.2002	0.1773	0.0624	0.0011	0.95	512
64	-8.67E-18	-1.0157	1.0076	0.4052	0.0036	1.95	256
4	4.34E-19	-0.2543	0.2526	0.0882	0.0018	0.65	256
64	9.76E-18	-1.2163	0.9314	0.4097	4.79E-04	2.15	256
4	1.02E-18	-0.2309	0.2858	0.0882	0.002	0.85	256
256	-1.99E-17	-1.8605	2.0385	0.5921	0.0011	2.9	512
1024	7.70E-18	-2.723	2.555	0.8142	0.0035	2.8	1024
256	2.22E-18	-1.2697	1.4254	0.4127	0.0037	3.9	1024
1024	1.15E-17	-2.4645	2.6327	0.818	0.0016	2.8	1024
4	8.67E-19	-0.2784	0.2403	0.0882	0.0017	0.65	256
256	1.26E-17	-1.5421	1.6975	0.5825	0.0013	2.9	512
4	-1.03E-18	-0.2177	0.3076	0.0882	0.0012	0.95	256
4	-1.90E-19	-0.1819	0.1973	0.0624	0.0012	0.75	512
256	1.90E-18	-1.6613	1.5818	0.5693	0.0017	3.5	512
256	2.99E-17	-2.1756	2.2408	0.8555	0.0011	2.5	256
64	-1.30E-18	-1.0249	1.0942	0.4055	0.0025	1.95	256
4	-2.22E-18	-0.2397	0.2539	0.0882	0.0018	0.65	256
16	4.77E-18	-0.4658	0.5053	0.1916	2.00E-03	1.45	256
16	-4.07E-18	-0.5036	0.5001	0.1979	0.0024	1.45	256
4	1.93E-18	-0.1759	0.1873	0.0624	0.0012	0.75	512
4	2.17E-19	-0.2388	0.2295	0.0882	6.29E-04	0.75	256
256	6.80E-18	-1.5538	1.4353	0.4076	3.49E-05	2.9	1024
4	1.25E-18	-0.2811	0.2474	0.0882	3.00E-05	0.95	256
4	-2.63E-18	-0.2451	0.1972	0.0882	0.0022	0.65	256
4	1.08E-19	-0.2453	0.2748	0.0882	0.0018	0.65	256
16	3.85E-19	-0.3304	0.3147	0.101	1.90E-03	1.65	1024
4	-1.79E-18	-0.2283	0.2473	0.0882	0.0021	0.85	256
4	5.56E-19	-0.2078	0.2562	0.0882	0.0027	0.65	256
4	7.86E-19	-0.3405	0.2455	0.0882	0.0018	0.65	256
4	1.14E-18	-0.2985	0.2305	0.0882	0.0017	0.65	256
256	-3.04E-18	-2.3598	1.9861	0.8184	9.96E-05	2.9	256
4	-1.90E-19	-0.1996	0.1745	0.0624	0.0023	0.85	512
16	1.14E-18	-0.6492	0.6341	0.2022	0.002	1.45	256
4	-2.71E-19	-0.2801	0.2391	0.0882	0.0019	0.85	256
1024	4.23E-18	-2.7779	2.9159	0.8026	0.0035	3	1024
256	9.65E-18	-1.5796	1.4564	0.5688	0.0019	3.5	512
4	2.17E-18	-0.2389	0.2618	0.0882	0.0012	0.7	256
4	-2.71E-19	-0.2455	0.2159	0.0882	0.0025	0.8	256
256	-6.78E-18	-1.3602	1.184	0.408	0.001	2.9	1024
4	1.90E-18	-0.2765	0.2389	0.0882	0.0019	0.85	256
1024	-1.17E-17	-2.7178	2.8707	0.824	0.0026	3	1024
256	-4.72E-18	-1.3251	1.6452	0.4096	0.0017	3.5	1024
4	3.69E-18	-0.2488	0.2143	0.0882	5.00E-05	0.95	256
4	-5.96E-19	-0.2321	0.2562	0.0882	0.0019	0.65	256
4	1.95E-18	-0.2681	0.2731	0.0882	3.50E-05	0.95	256
16	7.86E-19	-0.2814	0.3411	0.0996	0.0012	1.75	1024
64	1.28E-17	-1.0311	1.0262	0.4052	0.0022	1.95	256
256	-8.67E-18	-1.7516	1.4656	0.5582	0.0016	2.9	512
4	-8.67E-19	-0.2569	0.2773	0.0882	0.0016	0.65	256
4	-2.39E-18	-0.2534	0.2313	0.0882	0.0019	0.65	256
1024	1.10E-17	-2.6637	3.0354	0.8203	0.0027	2.8	1024
4	3.25E-19	-0.1991	0.2937	0.0882	0.0019	0.85	256
256	-1.66E-17	-1.2101	1.222	0.4049	0.0037	3.9	1024
256	-6.51E-19	-1.7981	1.6378	0.5676	0.0021	3.5	512
4	3.61E-18	-0.2404	0.2271	0.0882	0.0012	0.95	256
4	-2.71E-20	-0.2901	0.2028	0.0882	0.0012	0.75	256
16	-1.41E-18	-0.7953	0.5571	0.207	2.85E-04	1.75	256
256	4.34E-18	-1.1686	1.1671	0.4116	0.0036	3.9	1024
64	4.77E-18	-0.9148	1.2193	0.4033	7.48E-05	2.25	256
16	-5.15E-19	-0.2832	0.3069	0.0975	0.0012	1.75	1024
64	1.02E-17	-1.1578	1.1016	0.4335	1.60E-04	2.25	256
1024	-4.93E-18	-2.5437	2.9294	0.8029	0.0011	3.4	1024
16	1.95E-18	-0.6115	0.5167	0.1916	2.10E-03	1.45	256
256	-1.58E-17	-1.8047	1.9581	0.5752	8.77E-04	2.9	512
256	1.43E-17	-1.4565	1.3696	0.4052	0.0016	2.9	1024
16	-2.93E-18	-0.5982	0.5351	0.2081	3.45E-04	1.75	256
4	1.25E-18	-0.2326	0.2485	0.0882	0.002	0.85	256
16	-7.59E-19	-0.5734	0.1941	0.1941	0.0019	1.45	256
1024	8.67E-19	-3.7707	3.0995	1.1529	0.002	4	512
4	2.01E-18	-0.2658	0.3077	0.0882	0.0025	0.8	256
16	-1.52E-18	-0.3413	0.3257	0.0978	0.0011	1.75	1024
16	-7.05E-19	-0.6035	0.5228	0.2022	0.0021	1.45	256
4	2.06E-18	-0.2058	0.3508	0.0882	0.0025	0.8	256
4	-1.14E-18	-0.2329	0.2615	0.0882	1.10E-03	0.7	256
4	-9.76E-19	-0.2443	0.239	0.0882	0.0025	0.8	256
16	2.01E-18	-0.6121	0.5059	0.1973	0.0019	1.45	256
16	-1.30E-18	-0.5296	0.5767	0.1935	3.65E-04	1.75	256
4	-8.40E-19	-0.2272	0.2651	0.0882	5.00E-05	0.95	256
1024	1.73E-18	-3.5308	4.1329	1.1187	0.0015	3.2	512
