# Supplementary material for: Machine learning for DCO-OFDM based LiFi
Source: PLoS One. 2021 Nov 23;16(11):e0259955. doi: 10.1371/journal.pone.0259955 (PMC8610242; doi:10.1371/journal.pone.0259955)
Supplement: S2 File — (PY) [file pone.0259955.s003.py]

import pandas as pd
import seaborn as sns
get_ipython().run_line_magic('matplotlib', 'inline')
import numpy as np
import matplotlib.pyplot as plt

#******Data loading****
iris = pd.read_csv('Dataset.csv')
print(iris.shape)
print(iris.columns)
iris.head()
iris["bias"].value_counts()
x = iris.drop(['bias'], axis=1);
y = iris['bias'];
x, y = np.array(x), np.array(y)


#*****added for feature selection****
from sklearn.feature_selection import SelectKBest,f_regression
selection = SelectKBest(f_regression, k=7).fit(x,y)   #Change k values from 1 to 7 to select number of features to generate Table 3 and 5
x_new=selection.transform(x)
scores=selection.scores_
print('Feature Score:')
print(scores)                                         #Printing the feature scores for Table 2


#******Train Test data split*******
from sklearn.model_selection import train_test_split
x_train, x_test, y_train, y_test= train_test_split(x_new,y,shuffle=False,test_size=0.3); #Change test_size for table 6


#******Applying Linear Regression*****
from sklearn.linear_model import LinearRegression
from sklearn.metrics import r2_score

linear_model=  LinearRegression()
linear_model.fit(x_train,y_train)    #training the model

rs_sq = linear_model.score(x_train, y_train);
print('coefficient of determination:', rs_sq)
print('intercept(b):', linear_model.intercept_)
print('slope(a0-a6):', linear_model.coef_)                 #Printing co-efficients for Table 4

predictions = linear_model.predict(x_test)
training_acc = linear_model.score(x_train,y_train)
validation_acc= linear_model.score(x_test,y_test)

print("training accuracy: %2f"%training_acc)        #Printing training and test accuracy
print("test accuracy: %2f"%validation_acc)          #The program is run by five times and average Training and test accuracy have been reported in the paper. 

y_pred= linear_model.predict(x_test)    #predicting the bias value

y_test_size = np.array(y_test)


#******Calculating RMSE and R2-square*****
mse = np.sum((y_pred - y_test)**2);
rmse = np.sqrt(mse/(y_test_size.size));
sst = np.sum((y_test - np.mean(y_test))**2);
r2_score = 1 - (mse/sst);

print("RMSE Value: %2f"%rmse)                     #Printing RMSE and R2-square value
print("R2-square Value: %2f"%r2_score)

y_pred_sorted = [x for _,x in sorted(zip(y_test,y_pred))]  # This sorting has been done to print the test and predicted bias values to generate figure 2.
y_pred_sorted = ''.join(str(y_pred_sorted).split(','))
y_test.sort()

print(y_test)
print(y_pred_sorted)
