# Supplementary material for: Machine learning for DCO-OFDM based LiFi
Source: PLoS One. 2021 Nov 23;16(11):e0259955. doi: 10.1371/journal.pone.0259955 (PMC8610242; doi:10.1371/journal.pone.0259955)
Supplement: S3 File — (PY) [file pone.0259955.s004.py]

import pandas as pd
import seaborn as sns
get_ipython().run_line_magic('matplotlib', 'inline')
import numpy as np
import matplotlib.pyplot as plt

#******Data loading****
iris = pd.read_csv('Dataset.csv')
print(iris.shape)
print(iris.columns)
iris.head()
iris["bias"].value_counts()
x = iris.drop(['bias'], axis=1);
y = iris['bias'];
x, y = np.array(x), np.array(y)

#*****added for feature selection****
from sklearn.feature_selection import SelectKBest,f_regression
selection = SelectKBest(f_regression, k=7).fit(x,y)   #Change k values to 6 or 7 to generate Table 7
x_new=selection.transform(x)

#******Applying Polynomial Regression*****
from sklearn.linear_model import LinearRegression
from sklearn.preprocessing import  PolynomialFeatures

from sklearn.model_selection import train_test_split
x_train, x_test, y_train, y_test= train_test_split(x_new,y,shuffle=False,test_size=0.3); #Change test_size for table 6


poly_reg = PolynomialFeatures(degree = 3) # Change the degree value to generate Table 7
x_poly = poly_reg.fit_transform(x_train)
LRP=LinearRegression()
LRP.fit(x_poly,y_train)
y_predict_poly = LRP.predict(poly_reg.fit_transform(x_test))

#******Calculating RMSE and R2-square*****
from sklearn.metrics import mean_squared_error, r2_score
rmse = np.sqrt(mean_squared_error(y_test,y_predict_poly))
r2 = r2_score(y_test,y_predict_poly)
print("RMSE value = ",rmse)
print("R2 score = ",r2)

y_predict_poly_sorted = [x for _,x in sorted(zip(y_test,y_predict_poly))]
y_test.sort()

print(y_test)
print(y_predict_poly_sorted)   # This sorting has been done to print the original and predicted bias values to generate figure 3.   


np.savetxt("y_test37.txt", np.array(y_test), fmt="%s")
np.savetxt("y_predict37.txt", np.array(y_predict_poly_sorted), fmt="%s")   # The data has been saved in text files
